# Supplementary material for: Successful adherence and retention to daily monitoring of physical activity: Lessons learned
Source: PLoS One. 2018 Sep 20;13(9):e0199838. doi: 10.1371/journal.pone.0199838 (PMC6147478; doi:10.1371/journal.pone.0199838)
Supplement: S1 File — (XLSX) [file pone.0199838.s001.xlsx]

## Sheet: Demographics and Retention
Participant ID#	Age	Gender	BMI	BMI Category	Race	Ethnicity	Education	Income Range	Which Wave	Completed all 4 weeks of the study?
1	51	Man	24.85	normal	White	Non-Hispanic	Some postgraduate work	$40,000 - $49,999	1	Yes
2	31	Woman	24.2	normal	White	Non-Hispanic	Post graduate degree	$50,0000 - $69,999	1	Yes
3	39	Woman	22.51	normal	White	Non-Hispanic	Post graduate degree	$50,0000 - $69,999	1	Yes
4	40	Woman	26.42	overweight	White	Non-Hispanic	Some postgraduate work	$20,000 - $29,000	1	Yes
5	43	Woman	24.03	normal	White	Non-Hispanic	Post graduate degree	$50,0000 - $69,999	1	Yes
6	59	Woman	30.78	obese	White	Non-Hispanic	Some postgraduate work	$40,000 - $49,999	1	Yes
7	33	Woman	22.68	normal	White	Non-Hispanic	Post graduate degree	$70,000 - $99,999	1	Yes
8	45	Woman	48.21	obese	White	Non-Hispanic	Some college	$20,000 - $29,000	1	Yes
9	45	Woman	18.56	normal	White	Non-Hispanic	Some college	$30,000 - $39,000	1	Yes
10	37	Man	39.94	obese	White	Non-Hispanic	College graduate	$20,000 - $29,000	1	Yes
11	36	Man	27.43	overweight	White	Hispanic	College graduate	$40,000 - $49,999	2	Yes
12	63	Woman	24.21	normal	White	Non-Hispanic	Some college	$50,0000 - $69,999	2	Yes
13	38	Woman	28.23	overweight	American Indian or Alaska Native	Non-Hispanic	College graduate	$70,000 - $99,999	2	Yes
14	23	Man	23.49	normal	White	Non-Hispanic	Some college	$30,000 - $39,000	2	Yes
15	32	Woman	20.33	normal	White	Non-Hispanic	Post graduate degree	$50,0000 - $69,999	2	Yes
16	32	Woman	31.41	obese	White	Non-Hispanic	Some postgraduate work	$70,000 - $99,999	2	Yes
17	38	Woman	20.19	normal	White	Non-Hispanic	College graduate	$70,000 - $99,999	2	Yes
18	49	Woman	24.68	normal	White	Non-Hispanic	Some college	$70,000 - $99,999	2	Yes
19	49	Woman	20.28	normal	White	Non-Hispanic	Trade/technical/vocational training	$150,000 or more	2	Yes
20	36	Man	34.18	obese	White	Non-Hispanic	College graduate	$30,000 - $39,000	2	Yes
21	32	Woman	31.95	obese	White	Non-Hispanic	Some college	$20,000 - $29,000	2	Yes
22	34	Woman	21.87	normal	White	Non-Hispanic	College graduate	$70,000 - $99,999	2	Yes
23	51	Woman	22.11	normal	White	Non-Hispanic	College graduate	$100,000 - $149,000	2	Yes
24	34	Woman	22.89	normal	White	Non-Hispanic	Post graduate degree	$50,0000 - $69,999	2	Yes
25	21	Man	21.86	normal	White	Non-Hispanic	Some college	Under $20,000	2	Yes
26	31	Other (wrote in Gender Fluid)	30.21	obese	White	Non-Hispanic	College graduate	$20,000 - $29,000	2	Yes
27	55	Woman	19.19	normal	White	Non-Hispanic	Some college	$70,000 - $99,999	2	Yes
28	64	Man	26.37	overweight	White	Non-Hispanic	College graduate	$50,0000 - $69,999	2	Yes
29	73	Woman	27.07	overweight	White	Hispanic	Post graduate degree	$50,0000 - $69,999	2	Yes
30	46	Woman	29.52	overweight	White	Non-Hispanic	Some college	Under $20,000	2	Yes
31	22	Man	26.14	overweight	White	Non-Hispanic	College graduate	$20,000 - $29,000	2	Yes
32	23	Woman	20.36	normal	Black or African American	Non-Hispanic	Some college	Prefer not to answer	2	Yes
33	42	Woman	22.41	normal	White	Non-Hispanic	Trade/technical/vocational training	$100,000 - $149,000	2	Yes
34	28	Man	28.17	overweight	White	Non-Hispanic	Some postgraduate work	$40,000 - $49,999	2	Yes
35	33	Woman	26.83	overweight	White	Non-Hispanic	Trade/technical/vocational training	$50,0000 - $69,999	2	Yes
36	33	Man	28.8	overweight	White	Non-Hispanic	Some college	$70,000 - $99,999	2	Yes
37	33	Woman	22.96	normal	White	Non-Hispanic	College graduate	$40,000 - $49,999	2	Yes
38	49	Man	26.05	overweight	White	Non-Hispanic	College graduate	$70,000 - $99,999	2	Yes
39	42	Woman	23.63	normal	White	Non-Hispanic	Post graduate degree	$70,000 - $99,999	2	Yes
40	22	Man	22.14	normal	White	Non-Hispanic	Some college	Under $20,000	2	Yes
41	36	Woman	20.9	normal	White	Non-Hispanic	Some postgraduate work	$150,000 or more	2	Yes
42	55	Man	28.08	overweight	White	Non-Hispanic	College graduate	$70,000 - $99,999	2	Yes
43	51	Woman	25.67	overweight	White	Non-Hispanic	College graduate	Prefer not to answer	2	Yes
44	34	Woman	30.74	obese	White	Non-Hispanic	Some postgraduate work	$20,000 - $29,000	2	Yes
45	39	Woman	32.51	obese	White	Non-Hispanic	College graduate	Under $20,000	2	Yes
46	43	Woman	21.82	normal	White	Non-Hispanic	Trade/technical/vocational training	$70,000 - $99,999	2	Yes
47	50	Woman	22.56	normal	White	Non-Hispanic	College graduate	$30,000 - $39,000	2	Yes
48	23	Woman	27.15	overweight	White	Non-Hispanic	College graduate	Under $20,000	2	Yes
49	58	Woman	19.44	normal	Asian or Asian American	Non-Hispanic	Post graduate degree	Prefer not to answer	2	Yes
50	22	Woman	19.38	normal	White	Non-Hispanic	Some college	Under $20,000	2	Yes

## Sheet: Overall response & Fitbit worn
Day	Number of participants (out of 50) who completed the daily survey	Number of participants (out of 50) who had non-missing Fitbit data
1	50	50
2	50	50
3	50	50
4	50	48
5	49	48
6	48	50
7	49	50
8	49	50
9	49	50
10	49	50
11	48	50
12	48	50
13	49	50
14	47	50
15	48	50
16	48	50
17	48	50
18	48	50
19	49	50
20	46	50
21	49	50
22	49	50
23	47	50
24	48	50
25	49	50
26	48	49
27	48	49
28	48	50
Total data points (out of a possible 1400)	1358	1394
Percentage compliance	0.97	0.995714
Average # of days of compliance (out of 28)	27.16	27.88

## Sheet: Individual response daily qs
Participant	Day 1 Questionnaire	Day 2 Questionnaire	Day 3 Q	Day 4 Q	Day 5 Q	Day 6 Q	Day 7 Q	Day 8 Q	Day 9 Q	Day 10 Q	Day 11 Q	Day 12 Q	Day 13 Q	Day 14 Q	Day 15 Q	Day 16 Q	Day 17 Q	Day 18 Q	Day 19 Q	Day 20 Q	Day 21 Q	Day 22 Q	Day 23 Q	Day 24 Q	Day 25 Q	Day 26 Q	Day 27 Q	Day 28 Q	Total # of days missing	Descriptive Statistics
1	Responded	Responded	Responded	Responded	Responded	Responded	Responded	Responded	Responded	Responded	Responded	Responded	Responded	Responded	Responded	Responded	Responded	Responded	Responded	Responded	Responded	Responded	Responded	Responded	Responded	Responded	Responded	Responded	0		N	Minimum	Maximum	Mean	Std. Deviation
2	Responded	Responded	Responded	Responded	Responded	Responded	Responded	Responded	Responded	Responded	Responded	Responded	Responded	Missing	Responded	Responded	Responded	Responded	Responded	Responded	Responded	Responded	Responded	Responded	Responded	Responded	Responded	Responded	1	DaysMissingQuestionnaires	50	0	23	0.84	3.26615
3	Responded	Responded	Responded	Responded	Responded	Responded	Responded	Responded	Responded	Responded	Responded	Responded	Responded	Responded	Responded	Responded	Responded	Responded	Responded	Responded	Responded	Responded	Responded	Responded	Responded	Responded	Responded	Responded	0	Valid N (listwise)	50
4	Responded	Responded	Responded	Responded	Responded	Responded	Responded	Responded	Responded	Responded	Responded	Responded	Responded	Responded	Responded	Responded	Responded	Responded	Responded	Responded	Responded	Responded	Responded	Responded	Responded	Responded	Responded	Responded	0
5	Responded	Responded	Responded	Responded	Responded	Responded	Responded	Responded	Responded	Responded	Responded	Responded	Responded	Responded	Responded	Responded	Responded	Responded	Responded	Responded	Responded	Responded	Responded	Missing	Responded	Responded	Responded	Responded	1	34 (68%) missed no days
6	Responded	Responded	Responded	Responded	Responded	Responded	Responded	Responded	Responded	Responded	Responded	Responded	Responded	Responded	Responded	Missing	Responded	Responded	Responded	Responded	Responded	Responded	Responded	Responded	Responded	Responded	Responded	Responded	1	12 (24%) missed 1 day
7	Responded	Responded	Responded	Responded	Responded	Responded	Responded	Responded	Responded	Responded	Responded	Responded	Responded	Responded	Responded	Responded	Responded	Responded	Responded	Responded	Responded	Responded	Responded	Responded	Responded	Responded	Responded	Responded	0	2 (4%) missed 2 days
8	Responded	Responded	Responded	Responded	Responded	Responded	Responded	Responded	Responded	Responded	Responded	Responded	Responded	Responded	Responded	Responded	Responded	Responded	Responded	Responded	Responded	Responded	Responded	Responded	Responded	Responded	Responded	Responded	0	1 (2%) missed 3 days
9	Responded	Responded	Responded	Responded	Responded	Responded	Responded	Responded	Responded	Responded	Responded	Responded	Responded	Responded	Responded	Responded	Responded	Responded	Responded	Responded	Responded	Responded	Responded	Responded	Responded	Responded	Responded	Responded	0	1 (2%) missed 23 days
10	Responded	Responded	Responded	Responded	Missing	Responded	Responded	Responded	Responded	Responded	Responded	Responded	Responded	Responded	Responded	Responded	Responded	Responded	Responded	Responded	Responded	Responded	Responded	Responded	Responded	Responded	Responded	Responded	1
11	Responded	Responded	Responded	Responded	Responded	Responded	Responded	Responded	Responded	Responded	Responded	Responded	Responded	Responded	Responded	Responded	Responded	Responded	Responded	Responded	Responded	Responded	Responded	Responded	Responded	Responded	Responded	Responded	0
12	Responded	Responded	Responded	Responded	Responded	Responded	Responded	Responded	Responded	Responded	Responded	Responded	Responded	Responded	Responded	Responded	Responded	Responded	Responded	Responded	Responded	Responded	Responded	Responded	Responded	Responded	Responded	Responded	0
13	Responded	Responded	Responded	Responded	Responded	Responded	Responded	Responded	Responded	Responded	Responded	Responded	Responded	Responded	Responded	Responded	Responded	Responded	Responded	Responded	Responded	Responded	Responded	Responded	Responded	Responded	Responded	Responded	0
14	Responded	Responded	Responded	Responded	Responded	Responded	Responded	Responded	Responded	Responded	Responded	Responded	Responded	Responded	Missing	Responded	Responded	Responded	Responded	Responded	Responded	Responded	Missing	Responded	Responded	Responded	Responded	Responded	2
15	Responded	Responded	Responded	Responded	Responded	Responded	Responded	Responded	Responded	Responded	Responded	Missing	Responded	Responded	Responded	Responded	Responded	Responded	Responded	Responded	Responded	Responded	Responded	Responded	Responded	Responded	Responded	Responded	1
16	Responded	Responded	Responded	Responded	Responded	Responded	Responded	Responded	Responded	Responded	Responded	Responded	Responded	Responded	Responded	Responded	Responded	Responded	Responded	Responded	Responded	Responded	Responded	Responded	Responded	Responded	Responded	Responded	0
17	Responded	Responded	Responded	Responded	Responded	Responded	Responded	Responded	Responded	Responded	Responded	Responded	Responded	Responded	Responded	Responded	Responded	Responded	Responded	Responded	Responded	Responded	Responded	Responded	Responded	Responded	Responded	Responded	0
18	Responded	Responded	Responded	Responded	Responded	Responded	Responded	Responded	Responded	Responded	Responded	Responded	Responded	Responded	Responded	Responded	Responded	Responded	Responded	Responded	Responded	Responded	Responded	Responded	Responded	Responded	Responded	Responded	0
19	Responded	Responded	Responded	Responded	Responded	Responded	Responded	Responded	Responded	Responded	Responded	Responded	Responded	Responded	Responded	Responded	Responded	Responded	Responded	Responded	Responded	Responded	Responded	Responded	Responded	Responded	Missing	Responded	1
20	Responded	Responded	Responded	Responded	Responded	Responded	Responded	Responded	Responded	Responded	Responded	Responded	Responded	Responded	Responded	Responded	Responded	Responded	Responded	Missing	Responded	Responded	Responded	Responded	Responded	Responded	Responded	Responded	1
21	Responded	Responded	Responded	Responded	Responded	Responded	Responded	Responded	Responded	Responded	Responded	Responded	Responded	Responded	Responded	Responded	Responded	Responded	Responded	Responded	Responded	Responded	Responded	Responded	Responded	Responded	Responded	Responded	0
22	Responded	Responded	Responded	Responded	Responded	Responded	Responded	Responded	Responded	Responded	Responded	Responded	Responded	Responded	Responded	Responded	Responded	Responded	Responded	Missing	Responded	Responded	Responded	Responded	Responded	Responded	Responded	Responded	1
23	Responded	Responded	Responded	Responded	Responded	Responded	Responded	Responded	Responded	Responded	Responded	Responded	Responded	Responded	Responded	Responded	Responded	Responded	Responded	Responded	Responded	Responded	Responded	Responded	Responded	Responded	Responded	Responded	0
24	Responded	Responded	Responded	Responded	Responded	Responded	Responded	Responded	Responded	Responded	Responded	Responded	Responded	Responded	Responded	Responded	Missing	Responded	Responded	Responded	Responded	Responded	Responded	Responded	Responded	Responded	Responded	Responded	1
25	Responded	Responded	Responded	Responded	Responded	Responded	Responded	Responded	Responded	Responded	Responded	Responded	Responded	Responded	Responded	Responded	Responded	Responded	Responded	Responded	Responded	Responded	Responded	Responded	Responded	Responded	Responded	Responded	0
26	Responded	Responded	Responded	Responded	Responded	Responded	Responded	Responded	Responded	Responded	Responded	Responded	Responded	Responded	Responded	Responded	Responded	Responded	Responded	Responded	Responded	Responded	Responded	Responded	Responded	Responded	Responded	Responded	0
27	Responded	Responded	Responded	Responded	Responded	Responded	Responded	Responded	Responded	Responded	Responded	Responded	Responded	Responded	Responded	Responded	Responded	Responded	Responded	Responded	Responded	Responded	Responded	Responded	Responded	Responded	Responded	Responded	0
28	Responded	Responded	Responded	Responded	Responded	Responded	Responded	Responded	Responded	Responded	Responded	Responded	Responded	Responded	Responded	Responded	Responded	Responded	Responded	Responded	Responded	Responded	Responded	Responded	Responded	Responded	Responded	Responded	0
29	Responded	Responded	Responded	Responded	Responded	Responded	Responded	Responded	Responded	Responded	Responded	Responded	Responded	Responded	Responded	Responded	Responded	Responded	Responded	Responded	Responded	Responded	Responded	Responded	Responded	Responded	Responded	Responded	0
30	Responded	Responded	Responded	Responded	Responded	Responded	Responded	Responded	Responded	Responded	Responded	Responded	Responded	Responded	Responded	Responded	Responded	Responded	Responded	Responded	Responded	Responded	Responded	Responded	Responded	Responded	Responded	Responded	0
31	Responded	Responded	Responded	Responded	Responded	Responded	Responded	Responded	Responded	Responded	Responded	Responded	Responded	Responded	Responded	Responded	Responded	Responded	Responded	Responded	Responded	Responded	Responded	Responded	Responded	Responded	Responded	Responded	0
32	Responded	Responded	Responded	Responded	Responded	Missing	Responded	Responded	Responded	Responded	Responded	Responded	Responded	Missing	Responded	Responded	Responded	Responded	Responded	Responded	Responded	Responded	Missing	Responded	Responded	Responded	Responded	Responded	3
33	Responded	Responded	Responded	Responded	Responded	Responded	Responded	Responded	Responded	Responded	Responded	Responded	Responded	Responded	Responded	Responded	Responded	Responded	Responded	Responded	Responded	Responded	Responded	Responded	Responded	Responded	Responded	Responded	0
34	Responded	Responded	Responded	Responded	Responded	Missing	Missing	Missing	Missing	Missing	Missing	Missing	Missing	Missing	Missing	Missing	Missing	Missing	Missing	Missing	Missing	Missing	Missing	Missing	Missing	Missing	Missing	Missing	23
35	Responded	Responded	Responded	Responded	Responded	Responded	Responded	Responded	Responded	Responded	Responded	Responded	Responded	Responded	Responded	Responded	Responded	Responded	Responded	Responded	Responded	Responded	Responded	Responded	Responded	Responded	Responded	Responded	0
36	Responded	Responded	Responded	Responded	Responded	Responded	Responded	Responded	Responded	Responded	Responded	Responded	Responded	Responded	Responded	Responded	Responded	Responded	Responded	Responded	Responded	Responded	Responded	Responded	Responded	Responded	Responded	Responded	0
37	Responded	Responded	Responded	Responded	Responded	Responded	Responded	Responded	Responded	Responded	Responded	Responded	Responded	Responded	Responded	Responded	Responded	Responded	Responded	Responded	Responded	Responded	Responded	Responded	Responded	Responded	Responded	Responded	0
38	Responded	Responded	Responded	Responded	Responded	Responded	Responded	Responded	Responded	Responded	Responded	Responded	Responded	Responded	Responded	Responded	Responded	Responded	Responded	Missing	Responded	Responded	Responded	Responded	Responded	Responded	Responded	Responded	1
39	Responded	Responded	Responded	Responded	Responded	Responded	Responded	Responded	Responded	Responded	Responded	Responded	Responded	Responded	Responded	Responded	Responded	Missing	Responded	Responded	Responded	Responded	Responded	Responded	Responded	Responded	Responded	Responded	1
40	Responded	Responded	Responded	Responded	Responded	Responded	Responded	Responded	Responded	Responded	Responded	Responded	Responded	Responded	Responded	Responded	Responded	Responded	Responded	Responded	Responded	Responded	Responded	Responded	Responded	Responded	Responded	Responded	0
41	Responded	Responded	Responded	Responded	Responded	Responded	Responded	Responded	Responded	Responded	Responded	Responded	Responded	Responded	Responded	Responded	Responded	Responded	Responded	Responded	Responded	Responded	Responded	Responded	Responded	Responded	Responded	Responded	0
42	Responded	Responded	Responded	Responded	Responded	Responded	Responded	Responded	Responded	Responded	Responded	Responded	Responded	Responded	Responded	Responded	Responded	Responded	Responded	Responded	Responded	Responded	Responded	Responded	Responded	Responded	Responded	Responded	0
43	Responded	Responded	Responded	Responded	Responded	Responded	Responded	Responded	Responded	Responded	Responded	Responded	Responded	Responded	Responded	Responded	Responded	Responded	Responded	Responded	Responded	Responded	Responded	Responded	Responded	Responded	Responded	Responded	0
44	Responded	Responded	Responded	Responded	Responded	Responded	Responded	Responded	Responded	Responded	Responded	Responded	Responded	Responded	Responded	Responded	Responded	Responded	Responded	Responded	Responded	Responded	Responded	Responded	Responded	Responded	Responded	Responded	0
45	Responded	Responded	Responded	Responded	Responded	Responded	Responded	Responded	Responded	Responded	Responded	Responded	Responded	Responded	Responded	Responded	Responded	Responded	Responded	Responded	Responded	Responded	Responded	Responded	Responded	Responded	Responded	Responded	0
46	Responded	Responded	Responded	Responded	Responded	Responded	Responded	Responded	Responded	Responded	Responded	Responded	Responded	Responded	Responded	Responded	Responded	Responded	Responded	Responded	Responded	Responded	Responded	Responded	Responded	Missing	Responded	Responded	1
47	Responded	Responded	Responded	Responded	Responded	Responded	Responded	Responded	Responded	Responded	Missing	Responded	Responded	Responded	Responded	Responded	Responded	Responded	Responded	Responded	Responded	Responded	Responded	Responded	Responded	Responded	Responded	Missing	2
48	Responded	Responded	Responded	Responded	Responded	Responded	Responded	Responded	Responded	Responded	Responded	Responded	Responded	Responded	Responded	Responded	Responded	Responded	Responded	Responded	Responded	Responded	Responded	Responded	Responded	Responded	Responded	Responded	0
49	Responded	Responded	Responded	Responded	Responded	Responded	Responded	Responded	Responded	Responded	Responded	Responded	Responded	Responded	Responded	Responded	Responded	Responded	Responded	Responded	Responded	Responded	Responded	Responded	Responded	Responded	Responded	Responded	0
50	Responded	Responded	Responded	Responded	Responded	Responded	Responded	Responded	Responded	Responded	Responded	Responded	Responded	Responded	Responded	Responded	Responded	Responded	Responded	Responded	Responded	Responded	Responded	Responded	Responded	Responded	Responded	Responded	0

## Sheet: Individual Fitbit data
Participant	Day 1 Fitbit	Day 2 Fitbit	Day 3 Fitbit	Day 4 Fitbit	Day 5 Fitbit	Day 6 Fitbit	Day 7 Fitbit	Day 8 Fitbit	Day 9 Fitbit	Day 10 Fitbit	Day 11 Fitbit	Day 12 Fitbit	Day 13 Fitbit	Day 14 Fitbit	Day 15 Fitbit	Day 16 Fitbit	Day 17 Fitbit	Day 18 Fitbit	Day 19 Fitbit	Day 20 Fitbit	Day 21 Fitbit	Day 22 Fitbit	Day 23 Fitbit	Day 24 Fitbit	Day 25 Fitbit	Day 26 Fitbit	Day 27 Fitbit	Day 28 Fitbit	Total # of days with Fitbit data		Descriptive Statistics
1	Present	Present	Present	Present	Present	Present	Present	Present	Present	Present	Present	Present	Present	Present	Present	Present	Present	Present	Present	Present	Present	Present	Present	Present	Present	Present	Present	Present	28			N	Minimum	Maximum	Mean	Std. Deviation
2	Present	Present	Present	Present	Present	Present	Present	Present	Present	Present	Present	Present	Present	Present	Present	Present	Present	Present	Present	Present	Present	Present	Present	Present	Present	Present	Present	Present	28		TotalDaysWithFitbitData	50	26	28	27.88	0.479796
3	Present	Present	Present	Present	Present	Present	Present	Present	Present	Present	Present	Present	Present	Present	Present	Present	Present	Present	Present	Present	Present	Present	Present	Present	Present	Present	Present	Present	28		Valid N (listwise)	50
4	Present	Present	Present	Present	Present	Present	Present	Present	Present	Present	Present	Present	Present	Present	Present	Present	Present	Present	Present	Present	Present	Present	Present	Present	Present	Present	Present	Present	28
5	Present	Present	Present	Present	Present	Present	Present	Present	Present	Present	Present	Present	Present	Present	Present	Present	Present	Present	Present	Present	Present	Present	Present	Present	Present	Present	Present	Present	28		47 participants (94%) had Fitbit data for all 28 days
6	Present	Present	Present	Present	Present	Present	Present	Present	Present	Present	Present	Present	Present	Present	Present	Present	Present	Present	Present	Present	Present	Present	Present	Present	Present	Present	Present	Present	28		3 participants (6%) had Fitbit data for 26 out of the 28 days, missing 2 days (7.14%)
7	Present	Present	Present	Present	Present	Present	Present	Present	Present	Present	Present	Present	Present	Present	Present	Present	Present	Present	Present	Present	Present	Present	Present	Present	Present	Present	Present	Present	28
8	Present	Present	Present	Present	Present	Present	Present	Present	Present	Present	Present	Present	Present	Present	Present	Present	Present	Present	Present	Present	Present	Present	Present	Present	Present	Present	Present	Present	28
9	Present	Present	Present	Present	Present	Present	Present	Present	Present	Present	Present	Present	Present	Present	Present	Present	Present	Present	Present	Present	Present	Present	Present	Present	Present	Present	Present	Present	28
10	Present	Present	Present	Missing	Missing	Present	Present	Present	Present	Present	Present	Present	Present	Present	Present	Present	Present	Present	Present	Present	Present	Present	Present	Present	Present	Present	Present	Present	26
11	Present	Present	Present	Present	Present	Present	Present	Present	Present	Present	Present	Present	Present	Present	Present	Present	Present	Present	Present	Present	Present	Present	Present	Present	Present	Present	Present	Present	28
12	Present	Present	Present	Missing	Missing	Present	Present	Present	Present	Present	Present	Present	Present	Present	Present	Present	Present	Present	Present	Present	Present	Present	Present	Present	Present	Present	Present	Present	26
13	Present	Present	Present	Present	Present	Present	Present	Present	Present	Present	Present	Present	Present	Present	Present	Present	Present	Present	Present	Present	Present	Present	Present	Present	Present	Present	Present	Present	28
14	Present	Present	Present	Present	Present	Present	Present	Present	Present	Present	Present	Present	Present	Present	Present	Present	Present	Present	Present	Present	Present	Present	Present	Present	Present	Present	Present	Present	28
15	Present	Present	Present	Present	Present	Present	Present	Present	Present	Present	Present	Present	Present	Present	Present	Present	Present	Present	Present	Present	Present	Present	Present	Present	Present	Present	Present	Present	28
16	Present	Present	Present	Present	Present	Present	Present	Present	Present	Present	Present	Present	Present	Present	Present	Present	Present	Present	Present	Present	Present	Present	Present	Present	Present	Present	Present	Present	28
17	Present	Present	Present	Present	Present	Present	Present	Present	Present	Present	Present	Present	Present	Present	Present	Present	Present	Present	Present	Present	Present	Present	Present	Present	Present	Present	Present	Present	28
18	Present	Present	Present	Present	Present	Present	Present	Present	Present	Present	Present	Present	Present	Present	Present	Present	Present	Present	Present	Present	Present	Present	Present	Present	Present	Present	Present	Present	28
19	Present	Present	Present	Present	Present	Present	Present	Present	Present	Present	Present	Present	Present	Present	Present	Present	Present	Present	Present	Present	Present	Present	Present	Present	Present	Present	Present	Present	28
20	Present	Present	Present	Present	Present	Present	Present	Present	Present	Present	Present	Present	Present	Present	Present	Present	Present	Present	Present	Present	Present	Present	Present	Present	Present	Present	Present	Present	28
21	Present	Present	Present	Present	Present	Present	Present	Present	Present	Present	Present	Present	Present	Present	Present	Present	Present	Present	Present	Present	Present	Present	Present	Present	Present	Present	Present	Present	28
22	Present	Present	Present	Present	Present	Present	Present	Present	Present	Present	Present	Present	Present	Present	Present	Present	Present	Present	Present	Present	Present	Present	Present	Present	Present	Present	Present	Present	28
23	Present	Present	Present	Present	Present	Present	Present	Present	Present	Present	Present	Present	Present	Present	Present	Present	Present	Present	Present	Present	Present	Present	Present	Present	Present	Present	Present	Present	28
24	Present	Present	Present	Present	Present	Present	Present	Present	Present	Present	Present	Present	Present	Present	Present	Present	Present	Present	Present	Present	Present	Present	Present	Present	Present	Present	Present	Present	28
25	Present	Present	Present	Present	Present	Present	Present	Present	Present	Present	Present	Present	Present	Present	Present	Present	Present	Present	Present	Present	Present	Present	Present	Present	Present	Present	Present	Present	28
26	Present	Present	Present	Present	Present	Present	Present	Present	Present	Present	Present	Present	Present	Present	Present	Present	Present	Present	Present	Present	Present	Present	Present	Present	Present	Present	Present	Present	28
27	Present	Present	Present	Present	Present	Present	Present	Present	Present	Present	Present	Present	Present	Present	Present	Present	Present	Present	Present	Present	Present	Present	Present	Present	Present	Present	Present	Present	28
28	Present	Present	Present	Present	Present	Present	Present	Present	Present	Present	Present	Present	Present	Present	Present	Present	Present	Present	Present	Present	Present	Present	Present	Present	Present	Present	Present	Present	28
29	Present	Present	Present	Present	Present	Present	Present	Present	Present	Present	Present	Present	Present	Present	Present	Present	Present	Present	Present	Present	Present	Present	Present	Present	Present	Present	Present	Present	28
30	Present	Present	Present	Present	Present	Present	Present	Present	Present	Present	Present	Present	Present	Present	Present	Present	Present	Present	Present	Present	Present	Present	Present	Present	Present	Present	Present	Present	28
31	Present	Present	Present	Present	Present	Present	Present	Present	Present	Present	Present	Present	Present	Present	Present	Present	Present	Present	Present	Present	Present	Present	Present	Present	Present	Present	Present	Present	28
32	Present	Present	Present	Present	Present	Present	Present	Present	Present	Present	Present	Present	Present	Present	Present	Present	Present	Present	Present	Present	Present	Present	Present	Present	Present	Present	Present	Present	28
33	Present	Present	Present	Present	Present	Present	Present	Present	Present	Present	Present	Present	Present	Present	Present	Present	Present	Present	Present	Present	Present	Present	Present	Present	Present	Present	Present	Present	28
34	Present	Present	Present	Present	Present	Present	Present	Present	Present	Present	Present	Present	Present	Present	Present	Present	Present	Present	Present	Present	Present	Present	Present	Present	Present	Missing	Missing	Present	26
35	Present	Present	Present	Present	Present	Present	Present	Present	Present	Present	Present	Present	Present	Present	Present	Present	Present	Present	Present	Present	Present	Present	Present	Present	Present	Present	Present	Present	28
36	Present	Present	Present	Present	Present	Present	Present	Present	Present	Present	Present	Present	Present	Present	Present	Present	Present	Present	Present	Present	Present	Present	Present	Present	Present	Present	Present	Present	28
37	Present	Present	Present	Present	Present	Present	Present	Present	Present	Present	Present	Present	Present	Present	Present	Present	Present	Present	Present	Present	Present	Present	Present	Present	Present	Present	Present	Present	28
38	Present	Present	Present	Present	Present	Present	Present	Present	Present	Present	Present	Present	Present	Present	Present	Present	Present	Present	Present	Present	Present	Present	Present	Present	Present	Present	Present	Present	28
39	Present	Present	Present	Present	Present	Present	Present	Present	Present	Present	Present	Present	Present	Present	Present	Present	Present	Present	Present	Present	Present	Present	Present	Present	Present	Present	Present	Present	28
40	Present	Present	Present	Present	Present	Present	Present	Present	Present	Present	Present	Present	Present	Present	Present	Present	Present	Present	Present	Present	Present	Present	Present	Present	Present	Present	Present	Present	28
41	Present	Present	Present	Present	Present	Present	Present	Present	Present	Present	Present	Present	Present	Present	Present	Present	Present	Present	Present	Present	Present	Present	Present	Present	Present	Present	Present	Present	28
42	Present	Present	Present	Present	Present	Present	Present	Present	Present	Present	Present	Present	Present	Present	Present	Present	Present	Present	Present	Present	Present	Present	Present	Present	Present	Present	Present	Present	28
43	Present	Present	Present	Present	Present	Present	Present	Present	Present	Present	Present	Present	Present	Present	Present	Present	Present	Present	Present	Present	Present	Present	Present	Present	Present	Present	Present	Present	28
44	Present	Present	Present	Present	Present	Present	Present	Present	Present	Present	Present	Present	Present	Present	Present	Present	Present	Present	Present	Present	Present	Present	Present	Present	Present	Present	Present	Present	28
45	Present	Present	Present	Present	Present	Present	Present	Present	Present	Present	Present	Present	Present	Present	Present	Present	Present	Present	Present	Present	Present	Present	Present	Present	Present	Present	Present	Present	28
46	Present	Present	Present	Present	Present	Present	Present	Present	Present	Present	Present	Present	Present	Present	Present	Present	Present	Present	Present	Present	Present	Present	Present	Present	Present	Present	Present	Present	28
47	Present	Present	Present	Present	Present	Present	Present	Present	Present	Present	Present	Present	Present	Present	Present	Present	Present	Present	Present	Present	Present	Present	Present	Present	Present	Present	Present	Present	28
48	Present	Present	Present	Present	Present	Present	Present	Present	Present	Present	Present	Present	Present	Present	Present	Present	Present	Present	Present	Present	Present	Present	Present	Present	Present	Present	Present	Present	28
49	Present	Present	Present	Present	Present	Present	Present	Present	Present	Present	Present	Present	Present	Present	Present	Present	Present	Present	Present	Present	Present	Present	Present	Present	Present	Present	Present	Present	28
50	Present	Present	Present	Present	Present	Present	Present	Present	Present	Present	Present	Present	Present	Present	Present	Present	Present	Present	Present	Present	Present	Present	Present	Present	Present	Present	Present	Present	28

## Sheet: Individual Fitbit >1500 steps
Participant	Day 1 Fitbit	Day 2 Fitbit	Day 3 Fitbit	Day 4 Fitbit	Day 5 Fitbit	Day 6 Fitbit	Day 7 Fitbit	Day 8 Fitbit	Day 9 Fitbit	Day 10 Fitbit	Day 11 Fitbit	Day 12 Fitbit	Day 13 Fitbit	Day 14 Fitbit	Day 15 Fitbit	Day 16 Fitbit	Day 17 Fitbit	Day 18 Fitbit	Day 19 Fitbit	Day 20 Fitbit	Day 21 Fitbit	Day 22 Fitbit	Day 23 Fitbit	Day 24 Fitbit	Day 25 Fitbit	Day 26 Fitbit	Day 27 Fitbit	Day 28 Fitbit	Total # of valid days		Descriptive Statistics
1	Present	Present	Present	Present	Present	Present	Present	Present	Present	Present	Present	Present	Present	Present	Present	Present	Present	Present	Present	Present	Present	Present	Present	Present	Present	Present	Present	Present	28			N	Minimum	Maximum	Mean	Std. Deviation
2	Present	Present	Present	Present	Present	Present	Present	Present	Present	Present	Present	Present	Present	Present	Present	Present	Present	Present	Present	Present	Present	Present	Present	Present	Present	Present	Present	Present	28		TotalValidDays	50	23	28	27.34	1.18855
3	Present	Present	Present	Present	Present	Present	Present	Present	Present	Present	Present	Present	Present	Present	Present	Present	Present	Present	Present	Present	Present	Present	Present	Present	Present	Present	Present	Present	28		Valid N (listwise)	50
4	Present	Present	Present	Missing	Present	Present	Present	Present	Present	Present	Present	Present	Present	Present	Present	Present	Present	Present	Present	Present	Present	Present	Present	Present	Present	Present	Present	Present	27
5	Present	Present	Present	Present	Present	Present	Present	Present	Present	Present	Present	Present	Present	Present	Present	Present	Present	Present	Present	Present	Present	Present	Present	Present	Present	Present	Present	Present	28		33 participants (66%) had valid Fitbit data for all 28 days
6	Present	Present	Present	Present	Present	Present	Present	Present	Present	Present	Missing	Present	Present	Present	Present	Present	Present	Present	Present	Present	Present	Present	Present	Present	Present	Present	Present	Present	27		9 participants (18%) had valid Fitbit data for 27 days
7	Present	Present	Present	Present	Present	Present	Present	Present	Present	Present	Present	Present	Present	Present	Present	Present	Present	Present	Present	Present	Present	Present	Present	Present	Present	Present	Present	Present	28		4 participants (8%) had valid Fitbit data for 26 days
8	Present	Present	Present	Present	Present	Present	Present	Present	Present	Present	Present	Present	Present	Present	Present	Present	Present	Present	Present	Present	Present	Present	Present	Present	Present	Present	Present	Present	28		1 participant (2%) had valid Fitbit data for 25 days
9	Present	Present	Present	Present	Present	Present	Present	Present	Present	Present	Present	Present	Present	Present	Present	Present	Present	Present	Present	Present	Present	Present	Present	Present	Present	Present	Present	Present	28		2 participants (4%) had valid Fitbit data for 24 days
10	Present	Present	Present	Missing	Missing	Present	Present	Present	Present	Present	Present	Present	Present	Present	Present	Present	Present	Present	Present	Missing	Present	Present	Present	Present	Present	Present	Present	Missing	24		1 participant (2%) had valid Fitbit data for 23 days
11	Present	Present	Present	Present	Present	Present	Present	Present	Present	Present	Present	Present	Present	Present	Present	Present	Present	Present	Present	Present	Present	Present	Present	Present	Present	Present	Present	Present	28
12	Present	Present	Present	Missing	Missing	Present	Present	Present	Present	Present	Present	Present	Present	Present	Present	Present	Present	Present	Present	Present	Present	Present	Present	Present	Present	Present	Present	Present	26
13	Present	Present	Present	Present	Present	Present	Present	Present	Present	Present	Present	Present	Missing	Present	Present	Missing	Present	Present	Present	Present	Present	Present	Present	Present	Present	Present	Present	Present	26
14	Present	Present	Present	Present	Present	Present	Present	Present	Present	Present	Present	Present	Present	Present	Present	Present	Present	Present	Present	Present	Present	Present	Present	Present	Present	Missing	Present	Present	27
15	Present	Present	Present	Present	Present	Present	Present	Present	Missing	Present	Present	Present	Present	Present	Present	Present	Present	Present	Present	Present	Present	Present	Present	Present	Present	Present	Present	Present	27
16	Present	Present	Present	Present	Present	Present	Present	Present	Present	Present	Present	Present	Present	Present	Present	Present	Present	Missing	Present	Present	Present	Present	Present	Present	Present	Present	Present	Present	27
17	Present	Present	Present	Present	Present	Present	Present	Present	Present	Present	Present	Present	Present	Present	Present	Present	Present	Present	Present	Present	Present	Present	Present	Present	Present	Present	Present	Present	28
18	Present	Present	Present	Present	Present	Present	Present	Present	Present	Present	Present	Present	Present	Missing	Present	Present	Present	Present	Present	Present	Present	Present	Present	Present	Present	Present	Present	Present	27
19	Present	Present	Present	Present	Present	Present	Present	Present	Present	Present	Present	Present	Present	Present	Present	Present	Present	Present	Present	Present	Present	Present	Present	Present	Present	Present	Present	Present	28
20	Present	Present	Present	Present	Present	Present	Present	Present	Present	Present	Present	Present	Present	Present	Present	Present	Present	Present	Present	Present	Present	Present	Present	Present	Present	Present	Present	Present	28
21	Present	Present	Present	Present	Present	Present	Present	Present	Present	Present	Present	Present	Present	Present	Present	Present	Present	Present	Present	Present	Present	Present	Present	Present	Present	Present	Present	Present	28
22	Present	Present	Present	Present	Present	Present	Present	Present	Present	Present	Present	Present	Present	Present	Present	Present	Present	Present	Present	Present	Present	Present	Present	Present	Present	Present	Present	Present	28
23	Present	Present	Present	Present	Present	Present	Present	Present	Present	Present	Present	Present	Present	Present	Present	Present	Present	Present	Present	Present	Present	Present	Present	Present	Present	Present	Present	Present	28
24	Present	Present	Present	Present	Present	Present	Present	Present	Present	Present	Present	Present	Present	Present	Present	Present	Present	Missing	Present	Present	Missing	Present	Present	Missing	Present	Present	Present	Present	25
25	Present	Present	Present	Present	Present	Present	Present	Present	Present	Present	Present	Present	Present	Present	Present	Present	Present	Present	Present	Present	Present	Present	Present	Present	Present	Present	Present	Present	28
26	Present	Missing	Present	Present	Present	Present	Present	Present	Present	Present	Present	Present	Present	Present	Present	Missing	Present	Present	Present	Present	Present	Missing	Missing	Present	Present	Present	Present	Missing	23
27	Missing	Present	Present	Present	Present	Present	Present	Present	Present	Present	Present	Present	Present	Present	Present	Present	Present	Present	Present	Present	Present	Present	Present	Present	Present	Present	Present	Present	27
28	Present	Present	Present	Present	Present	Present	Present	Present	Present	Present	Present	Present	Present	Present	Present	Present	Present	Present	Present	Present	Present	Present	Present	Present	Present	Present	Present	Present	28
29	Present	Present	Present	Present	Present	Present	Present	Present	Present	Present	Present	Present	Present	Present	Present	Present	Present	Present	Present	Present	Present	Present	Present	Present	Present	Present	Present	Present	28
30	Present	Present	Present	Present	Present	Present	Present	Present	Present	Present	Present	Present	Present	Present	Present	Present	Present	Present	Present	Present	Present	Present	Present	Present	Present	Present	Present	Present	28
31	Present	Present	Present	Present	Present	Present	Present	Present	Present	Present	Present	Present	Present	Present	Present	Present	Present	Present	Present	Present	Present	Present	Present	Present	Present	Present	Present	Present	28
32	Present	Present	Present	Present	Present	Present	Present	Present	Present	Present	Present	Present	Present	Present	Present	Present	Present	Present	Present	Present	Missing	Present	Present	Present	Present	Present	Present	Missing	26
33	Present	Present	Present	Present	Present	Present	Present	Present	Present	Present	Present	Present	Present	Present	Present	Present	Present	Missing	Present	Present	Present	Present	Present	Present	Present	Present	Present	Present	27
34	Present	Present	Present	Present	Present	Present	Present	Present	Present	Present	Present	Present	Present	Present	Present	Present	Present	Present	Present	Present	Present	Present	Present	Present	Missing	Missing	Missing	Missing	24
35	Present	Present	Present	Present	Present	Present	Present	Present	Present	Present	Present	Present	Present	Present	Present	Present	Present	Present	Present	Present	Present	Present	Present	Present	Present	Present	Present	Present	28
36	Present	Present	Present	Present	Present	Present	Present	Present	Present	Present	Present	Present	Present	Present	Present	Present	Present	Present	Present	Present	Present	Present	Present	Present	Present	Present	Present	Present	28
37	Present	Present	Present	Present	Present	Present	Present	Present	Present	Present	Present	Present	Present	Present	Present	Present	Present	Present	Present	Present	Present	Present	Present	Present	Present	Present	Present	Present	28
38	Present	Present	Present	Present	Present	Present	Present	Present	Present	Present	Present	Present	Present	Present	Present	Present	Present	Present	Present	Present	Present	Present	Present	Present	Present	Present	Present	Present	28
39	Present	Present	Present	Present	Present	Present	Present	Present	Present	Present	Present	Present	Present	Present	Present	Present	Present	Present	Present	Present	Present	Present	Present	Present	Present	Present	Present	Present	28
40	Present	Present	Present	Present	Present	Present	Present	Present	Present	Present	Present	Present	Present	Present	Present	Present	Present	Present	Present	Missing	Present	Present	Present	Present	Present	Present	Missing	Present	26
41	Present	Present	Present	Present	Present	Present	Present	Present	Present	Present	Present	Present	Present	Present	Present	Present	Present	Present	Present	Present	Present	Present	Present	Present	Present	Present	Present	Present	28
42	Present	Present	Present	Present	Present	Present	Present	Present	Present	Present	Present	Present	Present	Present	Present	Present	Present	Present	Present	Present	Present	Present	Present	Present	Present	Present	Present	Present	28
43	Present	Present	Present	Present	Present	Present	Present	Present	Present	Present	Present	Present	Present	Present	Present	Present	Present	Present	Present	Present	Present	Present	Present	Present	Present	Present	Present	Present	28
44	Present	Present	Present	Present	Present	Present	Present	Present	Present	Present	Present	Present	Present	Present	Present	Present	Present	Present	Present	Present	Present	Present	Present	Present	Present	Present	Present	Present	28
45	Present	Present	Present	Present	Present	Present	Present	Present	Present	Present	Present	Present	Present	Present	Present	Present	Present	Present	Present	Present	Present	Present	Present	Present	Present	Present	Present	Present	28
46	Present	Present	Present	Present	Present	Present	Present	Present	Present	Present	Present	Present	Present	Present	Present	Present	Present	Present	Present	Present	Present	Present	Present	Present	Present	Present	Present	Present	28
47	Present	Present	Present	Present	Present	Present	Present	Present	Present	Present	Present	Present	Present	Present	Present	Present	Present	Present	Present	Present	Present	Present	Present	Present	Present	Present	Present	Present	28
48	Present	Present	Present	Present	Present	Present	Present	Present	Present	Present	Present	Present	Present	Present	Present	Present	Present	Present	Present	Missing	Present	Present	Present	Present	Present	Present	Present	Present	27
49	Present	Present	Present	Present	Present	Present	Present	Present	Present	Present	Present	Present	Present	Present	Present	Present	Present	Present	Present	Present	Present	Present	Present	Present	Present	Present	Present	Present	28
50	Present	Present	Present	Present	Present	Present	Present	Present	Present	Present	Present	Present	Present	Present	Present	Present	Present	Present	Present	Present	Present	Present	Present	Present	Present	Present	Present	Present	28

## Sheet: Individual hours with steps
Participant	Day 1	Day 2	Day 3	Day 4	Day 5	Day 6	Day 7	Day 8	Day 9	Day 10	Day 11	Day 12	Day 13	Day 14	Day 15	Day 16	Day 17	Day 18	Day 19	Day 20	Day 21	Day 22	Day 23	Day 24	Day 25	Day 26	Day 27	Day 28	Average hours with steps	Total # of days flagged	Total # of days flagged (issue)		Descriptive Statistics
1	19	23	21	24	19	23	17	23	18	23	23	18	21	22	22	19	21	21	17	17	19	19	23	16	20	18	21	20	20.25	0	0			N	Minimum	Maximum	Mean	Std. Deviation
2	15	16	17	16	16	15	17	13	16	15	15	15	17	16	15	14	11	16	15	16	13	14	16	16	11	16	16	10	14.9286	0	0		AvgHours	39	10.3571	20.25	14.986	1.96432
3	14	19	20	15	15	17	16	17	16	18	15	14	17	17	17	17	17	14	16	16	17	15	16	16	13	17	14	15	16.0714	0	0		FlaggedTotalDays	39	0	10	1.46154	2.43706
4	18	17	12	11	17	17	16	16	15	15	12	13	15	17	16	14	14	13	16	13	15	15	13	13	10	16	19	17	14.8214	0	0		DaysNoncompliant	39	0	7	1.12821	2.07972
5	16	17	16	17	18	13	11	15	15	15	10	13	11	16	13	16	14	14	14	15	15	14	16	16	12	15	13	16	14.5	0	0		Valid N (listwise)	39
6	16	17	16	13	15	14	15	14	11	13	9	17	17	16	17	15	17	14	17	16	17	17	18	14	15	16	17	18	15.3929	1	0
7	11	13	12	15	12	12	14	16	10	13	12	17	12	15	13	13	16	14	15	10	17	13	13	14	18	15	12	15	13.6429	0	0
8	14	15	8	11	15	12	13	16	10	10	7	12	12	14	13	17	13	8	14	16	15	15	10	11	7	16	17	13	12.6429	4	4		20 no flags at all (51.28%)		On average 1.46 days (5.21% of days) flagged.
9	14	16	19	10	15	18	19	12	20	16	19	18	20	17	17	21	18	17	16	18	14	17	20	13	14	18	19	18	16.8929	0	0		28 had 1 or no flags (71.79%)		1092 days total (28 days x 39 participants); 57 flagged (5.22% of days)
10	17	19	2	0	0	8	20	17	20	19	19	22	20	21	20	19	19	18	20	9	15	21	21	19	20	20	22	1	16	6	6		24 no flags, adjusted (61.54%)
11	23	19	20	22	19	18	19	19	19	12	17	14	17	6	17	18	20	19	17	21	16	11	19	17	18	19	17	15	17.4286	1	1		32 had 1 or no flags, adjusted (82.05%)		1092 days total; 44 non-compliant days ; 4.03%
12	17	16	15	0	0	8	15	13	13	15	15	15	12	12	8	14	14	14	16	13	13	16	17	17	16	17	13	16	13.2143	4	4				On average 1.13 days (4.04%) days flagged days with issues
13	14	16	16	15	10	11	14	16	13	15	15	15	3	13	14	13	11	9	15	16	16	14	12	13	14	15	13	12	13.3214	2	1
14	14	16	16	20	17	17	18	17	18	17	13	15	20	18	18	16	19	18	11	10	16	16	15	17	16	15	7	15	15.8929	1	1
15	18	17	14	16	15	16	14	17	10	14	14	15	16	16	15	15	17	18	15	15	17	13	16	15	16	15	14	17	15.3571	0	0
19	15	15	14	15	15	12	13	13	16	15	17	15	11	12	14	13	13	14	14	15	13	12	12	14	14	16	13	14	13.8929	0	0		Descriptive Statistics
20	17	20	18	18	18	17	20	18	16	17	19	18	16	16	17	17	16	18	19	14	19	16	21	20	17	19	17	19	17.75	0	0			N	Minimum	Maximum	Mean	Std. Deviation
21	18	14	17	16	13	14	11	17	15	17	16	17	15	12	17	16	16	18	18	17	15	16	16	15	17	18	12	16	15.6786	0	0		HoursFlaggedIssue	44	0	9	5.18182	2.87145
24	14	10	14	11	13	10	5	8	12	15	8	11	12	8	11	11	9	6	15	9	7	12	11	5	12	11	9	11	10.3571	10	7		HoursFlaggedOk	13	7	9	8.69231	0.630425
25	18	20	14	12	14	16	17	18	17	14	14	18	12	13	13	22	17	13	15	15	12	11	11	17	14	14	14	14	14.9643	0	0		HoursFlaggedTotal	57	0	9	5.98246	2.93678
26	7	12	17	14	12	12	10	13	10	14	17	14	12	16	15	5	14	14	15	18	13	1	8	12	8	4	7	2	11.2857	8	6
27	1	16	17	15	14	15	16	14	17	16	18	19	13	16	12	11	13	12	12	12	13	9	11	11	12	13	11	15	13.3571	2	1
29	18	18	17	15	17	15	17	8	15	16	15	18	18	16	16	17	15	16	17	19	19	17	16	14	15	15	17	18	16.2143	1	1
30	12	22	18	19	17	23	20	17	19	18	18	16	19	15	18	16	22	20	17	21	17	20	15	17	20	18	18	19	18.25	0	0
31	15	19	18	22	18	16	19	17	18	17	20	20	19	15	19	18	19	22	20	15	17	19	21	20	20	16	16	13	18.1429	0	0
33	16	20	16	16	16	16	10	14	14	19	18	14	17	15	19	20	12	11	12	11	11	14	15	16	11	15	13	8	14.6071	1	0
36	11	18	18	13	18	18	16	15	13	10	6	11	15	18	16	10	16	15	17	16	16	15	13	16	15	16	15	13	14.6071	1	1
39	17	17	18	16	15	17	17	4	16	17	8	7	6	10	14	13	14	10	8	15	10	2	10	7	17	15	17	15	12.5714	7	7
40	14	21	17	17	17	18	16	16	18	19	18	15	15	14	21	17	17	16	17	12	15	13	14	17	14	20	9	18	16.25	1	0
41	13	21	20	16	15	11	11	9	15	14	15	15	10	13	16	6	14	14	13	15	11	14	14	17	16	13	16	16	14.0357	2	1
42	18	17	18	18	15	14	15	10	15	12	13	11	14	15	17	17	17	16	4	13	12	17	18	18	18	12	4	12	14.2857	2	2
43	13	15	13	15	15	15	12	15	15	13	13	15	16	14	16	16	16	14	14	10	13	15	14	14	13	17	9	10	13.9286	1	0
44	14	18	18	16	15	20	14	16	20	15	17	14	20	18	17	19	16	15	18	18	14	14	18	16	16	19	20	18	16.8929	0	0
45	13	14	12	14	14	11	12	13	15	16	15	14	13	13	15	15	15	15	14	11	15	14	16	15	14	14	13	14	13.8929	0	0
46	15	15	17	14	14	10	15	15	13	17	15	16	16	14	13	17	13	15	15	13	15	13	13	16	16	12	12	15	14.4286	0	0
47	14	19	16	13	17	15	18	14	13	17	13	13	10	14	14	19	14	15	12	10	14	15	11	12	13	14	15	15	14.25	0	0
48	13	14	14	16	15	11	13	15	13		14	15	9	11	11	13	15	13	12	1	10	15	11	16	14	13	15	12	12.7407	2	1
49	16	16	17	16	16	18	15	17	17	16	16	18	16	16	17	17	17	16	17	17	16	17	18	17	16	16	15	16	16.5	0	0
50	17	18	18	14	19	11	10	19	16	15	16	12	19	20	15	13	16	13	19	14	13	13	16	13	15	14	13	15	15.2143	0	0
																														57	44
